# Supplementary material for: Neutrophil-to-Lymphocyte Ratio and MUST-Defined Nutritional Risk as Independent Correlates of Domain-Specific Quality of Life in Cancer Patients Receiving Chemotherapy
Source: J Clin Med. 2026 Jun 25;15(13):4935. doi: 10.3390/jcm15134935 (PMC13362411; doi:10.3390/jcm15134935)
Supplement: Supplementary file 1 [file jcm-15-04935-s001.zip]

Archive with 1 entries (1 files):
- jcm-4311894-supplementary.pdf
